# Supplementary material for: Differential PfEMP1 Expression Is Associated with Cerebral Malaria Pathology
Source: PLoS Pathog. 2014 Dec 4;10(12):e1004537. doi: 10.1371/journal.ppat.1004537 (PMC4256257; doi:10.1371/journal.ppat.1004537)
Supplement: Table S2 — GenBank accession numbers for all var sequence tags. Shading indicates in which patient and organ the tags were detected. (XLSX) [file ppat.1004537.s005.xlsx]

## Sheet: accession numbers
	DIAGNOSIS	CM 2																																CM 1														PC
	PATIENT NO.	28			34			61			62			63			64		68			75			78			82			83			37			38		74			79			84			31
var type	GenBank accession no.	brain	heart	gut	brain	heart	gut	brain	heart	gut	brain	heart	gut	brain	heart	gut	brain	heart	brain	heart	gut	brain	heart	gut	brain	heart	gut	brain	heart	gut	brain	heart	gut	brain	heart	gut	brain	gut	brain	heart	gut	brain	heart	gut	brain	heart	gut	brain	heart
28B1-1	KC678110
28B1-2.01	KC678111
28B1-2.10	KC678112
28B1-2.12	KC678113
28B1-2.13	KC678114
28B1-2.19	KC678115
28B1-2.35	KC678116
28B1-2.37	KC678117
28B1-2.38	KC678118
28B1-2.41	KC678119
28B1-2.44	KC678120
28B1-2.45	KC678121
28B1-2.48	KC678122
28B1-2.49	KC678123
28E3-2	KC678124
28E3-48	KC678125
28F3-1	KC678126
28F3-24	KC678127
31B2-1	KC678128
31B2-12	KC678129
31B2-2.02	KC678136
31B2-2.16	KC678137
31B2-20	KC678130
31B2-22	KC678131
31B2-24	KC678132
31B2-26	KC678133
31B2-28	KC678134
31B2-32	KC678135
31E3-1	KC678138
31E3-2	KC678139
31E3-2.42	KC678142
31E3-7	KC678140
31E3-9	KC678141
31F3-10	KC678144
31F3-2.01	KC678146
31F3-2.02	KC678147
31F3-2.07	KC678148
31F3-2.15	KC678149
31F3-2.22	KC678150
31F3-28	KC678145
31F3-3	KC678143
34B1-2	KC678151
34B1-2.01	KC678157
34B1-2.03	KC678158
34B1-2.07	KC678159
34B1-2.14	KC678160
34B1-2.22	KC678161
34B1-2.31	KC678162
34B1-3	KC678152
34B1-5	KC678153
34B1-6	KC678154
34B1-8	KC678155
34B1-9	KC678156
34E3-18	KC678164
34E3-2.06	KC678175
34E3-2.07	KC678176
34E3-2.12	KC678177
34E3-2.17	KC678178
34E3-2.21	KC678179
34E3-2.34	KC678180
34E3-26	KC678165
34E3-27	KC678166
34E3-28	KC678167
34E3-3	KC678163
34E3-35	KC678168
34E3-37	KC678169
34E3-38	KC678170
34E3-40	KC678171
34E3-45	KC678172
34E3-47	KC678173
34E3-49	KC678174
34F3-2.05	KC678186
34F3-2.10	KC678187
34F3-28	KC678181
34F3-38	KC678182
34F3-39	KC678183
34F3-46	KC678184
34F3-50	KC678185
37B1-1	KC678188
37B1-11	KC678191
37B1-13	KC678192
37B1-2	KC678189
37B1-2.04	KC678204
37B1-2.05	KC678205
37B1-2.07	KC678206
37B1-2.08	KC678207
37B1-2.12	KC678208
37B1-2.15	KC678209
37B1-2.16	KC678210
37B1-2.18	KC678211
37B1-2.20	KC678212
37B1-2.22	KC678213
37B1-2.24	KC678214
37B1-2.27	KC678215
37B1-2.34	KC678216
37B1-2.37	KC678217
37B1-2.38	KC678218
37B1-2.39	KC678219
37B1-2.46	KC678220
37B1-2.48	KC678221
37B1-2.49	KC678222
37B1-2.50	KC678223
37B1-21	KC678193
37B1-23	KC678194
37B1-26	KC678195
37B1-27	KC678196
37B1-29	KC678197
37B1-30	KC678198
37B1-32	KC678199
37B1-33	KC678200
37B1-34	KC678201
37B1-38	KC678202
37B1-44	KC678203
37B1-7	KC678190
37E3-18	KC678224
37E3-19	KC678225
37E3-2.17	KC678230
37E3-2.19	KC678231
37E3-2.35	KC678232
37E3-2.40	KC678233
37E3-2.50	KC678234
37E3-32	KC678226
37E3-33	KC678227
37E3-34	KC678228
37E3-45	KC678229
37F3-17	KC678236
37F3-2.06	KC678241
37F3-2.20	KC678242
37F3-2.43	KC678243
37F3-2.49	KC678244
37F3-22	KC678237
37F3-24	KC678238
37F3-31	KC678239
37F3-33	KC678240
37F3-9	KC678235
38B1-1	KC678245
38B1-2.04	KC678247
38B1-2.22	KC678248
38B1-2.27	KC678249
38B1-2.36	KC678250
38B1-2.46	KC678251
38B1-44	KC678246
38F3-13	KC678252
38F3-15	KC678253
38F3-2.01	KC678254
38F3-2.06	KC678255
38F3-2.12	KC678256
38F3-2.15	KC678257
45B1-1	KC678258
45B1-13	KC678259
45B1-2.04	KC678261
45B1-2.25	KC678262
45B1-2.37	KC678263
45B1-40	KC678260
45E3-18	KC678266
45E3-2.11	KC678270
45E3-2.33	KC678271
45E3-2.34	KC678272
45E3-3	KC678264
45E3-38	KC678267
45E3-39	KC678268
45E3-44	KC678269
45E3-5	KC678265
45F3-10	KC678279
45F3-11	KC678280
45F3-2	KC678273
45F3-2.02	KC678283
45F3-2.05	KC678284
45F3-2.09	KC678285
45F3-2.11	KC678286
45F3-2.12	KC678287
45F3-2.14	KC678288
45F3-2.15	KC678289
45F3-2.16	KC678290
45F3-2.29	KC678291
45F3-2.39	KC678292
45F3-2.45	KC678293
45F3-2.47	KC678294
45F3-2.49	KC678295
45F3-22	KC678281
45F3-3	KC678274
45F3-36	KC678282
45F3-6	KC678275
45F3-7	KC678276
45F3-8	KC678277
45F3-9	KC678278
61B1-14	KC678298
61B1-15	KC678299
61B1-2	KC678296
61B1-2.01	KC678306
61B1-21	KC678300
61B1-27	KC678301
61B1-30	KC678302
61B1-37	KC678303
61B1-44	KC678304
61B1-47	KC678305
61B1-8	KC678297
61E3-2.01	KC678310
61E3-29	KC678308
61E3-35	KC678309
61E3-8	KC678307
61F3-11	KC678315
61F3-13	KC678316
61F3-2	KC678311
61F3-2.01	KC678322
61F3-2.11	KC678323
61F3-20	KC678317
61F3-23	KC678318
61F3-25	KC678319
61F3-29	KC678320
61F3-3	KC678312
61F3-36	KC678321
61F3-4	KC678313
61F3-9	KC678314
62B1-1	KC678324
62B1-1	KC678109
62B1-2.04	KC678325
62B1-2.09	KC678326
62B1-2.16	KC678327
62B1-2.17	KC678328
62B1-2.25	KC678329
62B1-2.46	KC678330
62B1-2.49	KC678331
62E3-2.07	KC678333
62E3-2.08	KC678334
62E3-2.21	KC678335
62E3-2.25	KC678336
62E3-2.40	KC678337
62E3-6	KC678332
62F3-16	KC678339
62F3-2.09	KC678341
62F3-2.11	KC678342
62F3-2.37	KC678343
62F3-35	KC678340
62F3-8	KC678338
63B2-1	KC678344
63B2-12	KC678349
63B2-13	KC678350
63B2-18	KC678351
63B2-2	KC678345
63B2-2.06	KC678355
63B2-2.07	KC678356
63B2-2.12	KC678357
63B2-2.15	KC678358
63B2-2.19	KC678359
63B2-2.20	KC678360
63B2-2.24	KC678361
63B2-2.37	KC678362
63B2-2.45	KC678363
63B2-25	KC678352
63B2-42	KC678354
63B2-6	KC678347
63B2-9	KC678348
63E3-1	KC678365
63E3-13	KC678368
63E3-15	KC678369
63E3-2.01	KC678372
63E3-2.06	KC678373
63E3-2.11	KC678374
63E3-2.19	KC678375
63E3-2.20	KC678376
63E3-2.24	KC678377
63E3-2.29	KC678378
63E3-21	KC678370
63E3-39	KC678371
63E3-6	KC678366
63E3-9	KC678367
63F3-21	KC678380
63F3-30	KC678381
63F3-31	KC678382
63F3-47	KC678383
63F3-6	KC678379
64B1-1	KC678384
64B1-2.10	KC678386
64B1-2.47	KC678418
64B1-50	KC678385
64E3-1	KC678387
64E3-11	KC678391
64E3-2.01	KC678393
64E3-2.02	KC678394
64E3-2.04	KC678395
64E3-2.06	KC678396
64E3-2.08	KC678397
64E3-2.09	KC678398
64E3-2.10	KC678399
64E3-2.14	KC678400
64E3-2.15	KC678401
64E3-2.17	KC678402
64E3-2.18	KC678403
64E3-21	KC678392
64E3-5	KC678388
64E3-6	KC678389
64E3-9	KC678390
68B1-17	KC678406
68B1-2.05	KC678412
68B1-2.09	KC678413
68B1-2.19	KC678414
68B1-2.23	KC678415
68B1-2.39	KC678416
68B1-2.41	KC678417
68B1-2.47	KC678418
68B1-20	KC678407
68B1-24	KC678408
68B1-29	KC678409
68B1-3	KC678404
68B1-38	KC678410
68B1-39	KC678411
68B1-5	KC678405
68E3-12	KC678420
68E3-19	KC678421
68E3-2.04	KC678422
68E3-2.22	KC678423
68E3-2.23	KC678424
68E3-2.38	KC678425
68E3-2.39	KC678426
68E3-4	KC678419
68F3-14	KC678428
68F3-2.06	KC678430
68F3-2.44	KC678431
68F3-25	KC678429
68F3-8	KC678427
74B1-2.09	KC678439
74B1-2.31	KC678440
74B1-2.36	KC678441
74B1-20	KC678432
74B1-25	KC678433
74B1-27	KC678434
74B1-29	KC678435
74B1-30	KC678436
74B1-32	KC678437
74B1-46	KC678438
74E3-1	KC678442
74E3-11	KC678446
74E3-18	KC678447
74E3-2	KC678443
74E3-2.03	KC678459
74E3-2.10	KC678460
74E3-2.11	KC678461
74E3-2.13	KC678462
74E3-2.16	KC678463
74E3-2.19	KC678464
74E3-2.21	KC678465
74E3-2.24	KC678466
74E3-20	KC678448
74E3-24	KC678449
74E3-26	KC678450
74E3-30	KC678451
74E3-32	KC678452
74E3-36	KC678453
74E3-4	KC678444
74E3-42	KC678454
74E3-43	KC678455
74E3-44	KC678456
74E3-49	KC678457
74E3-50	KC678458
74E3-8	KC678445
74F3-16	KC678467
74F3-2.03	KC678474
74F3-2.04	KC678475
74F3-2.07	KC678476
74F3-2.10	KC678477
74F3-2.17	KC678478
74F3-2.25	KC678479
74F3-2.27	KC678480
74F3-2.34	KC678481
74F3-2.39	KC678482
74F3-2.41	KC678483
74F3-2.43	KC678484
74F3-25	KC678468
74F3-30	KC678469
74F3-34	KC678470
74F3-37	KC678471
74F3-48	KC678472
74F3-49	KC678473
75B1-11	KC678489
75B1-2.15	KC678494
75B1-2.31	KC678495
75B1-2.34	KC678496
75B1-23	KC678490
75B1-28	KC678491
75B1-3	KC678485
75B1-39	KC678492
75B1-4	KC678486
75B1-42	KC678493
75B1-6	KC678487
75B1-7	KC678488
75E3-1	KC678497
75E3-17	KC678498
75E3-2.26	KC678500
75E3-42	KC678499
75F3-16	KC678501
75F3-2.01p	KC678503
75F3-2.03	KC678504
75F3-2.09	KC678505
75F3-2.16	KC678506
75F3-2.32	KC678507
75F3-2.45	KC678508
75F3-41	KC678502
77B1-2.09	KC678511
77B1-39	KC678509
77B1-45	KC678510
77E3-12	KC678512
77E3-2.21	KC678514
77E3-2.36	KC678515
77E3-2.40	KC678516
77E3-38	KC678513
77F3-1	KC678517
77F3-5	KC678518
78B1-16	KC678521
78B1-18	KC678522
78B1-2.21	KC678524
78B1-2.26	KC678525
78B1-2.27	KC678526
78B1-2.30	KC678527
78B1-2.36	KC678528
78B1-2.37	KC678529
78B1-2.38	KC678530
78B1-2.39	KC678531
78B1-2.40	KC678532
78B1-2.42	KC678533
78B1-2.45	KC678534
78B1-2.47	KC678535
78B1-2.48	KC678536
78B1-2.49	KC678537
78B1-27	KC678523
78B1-7	KC678519
78B1-8	KC678520
78E3-12	KC678541
78E3-13	KC678542
78E3-14	KC678543
78E3-17	KC678544
78E3-18	KC678545
78E3-2	KC678538
78E3-2.03	KC678552
78E3-2.04	KC678553
78E3-2.22	KC678554
78E3-2.46	KC678555
78E3-2.47	KC678556
78E3-25	KC678546
78E3-30	KC678547
78E3-31	KC678548
78E3-32	KC678549
78E3-36	KC678550
78E3-38	KC678551
78E3-4	KC678539
78E3-5	KC678540
78F3-2.16	KC678557
78F3-2.20	KC678558
78F3-2.21	KC678559
78F3-2.25	KC678560
78F3-2.29	KC678561
79B1-1	KC678562
79B1-13	KC678563
79B1-2.03	KC678564
79B1-2.18	KC678565
79B1-2.35	KC678566
79B1-2.36	KC678567
79E3-2.19	KC678573
79E3-2.22	KC678574
79E3-2.38	KC678575
79E3-2.44	KC678576
79E3-3	KC678568
79E3-31	KC678572
79E3-5	KC678569
79E3-7	KC678570
79E3-8	KC678571
79F3-2.11	KC678580
79F3-2.44	KC678581
79F3-33	KC678579
79F3-5	KC678577
79F3-7	KC678578
80B1-10	KC678588
80B1-2	KC678582
80B1-2.31	KC678591
80B1-29	KC678589
80B1-3	KC678583
80B1-35	KC678590
80B1-5	KC678584
80B1-6	KC678585
80B1-7	KC678586
80B1-8	KC678587
80E3-3	KC678592
80F3-4	KC678593
80F3-40	KC678594
82B1-13	KC678595
82B1-2.07	KC678597
82B1-2.21	KC678598
82B1-29	KC678596
82E3-1	KC678599
82E3-11	KC678603
82E3-13	KC678604
82E3-2.11	KC678608
82E3-2.13	KC678609
82E3-2.14	KC678610
82E3-2.23	KC678611
82E3-23	KC678605
82E3-36	KC678606
82E3-38	KC678607
82E3-5	KC678600
82E3-8	KC678601
82E3-9	KC678602
82F3-13	KC678613
82F3-15	KC678614
82F3-2.03	KC678616
82F3-26	KC678615
82F3-9	KC678612
83B1-18	KC678619
83B1-2	KC678617
83B1-2.19	KC678625
83B1-2.22	KC678626
83B1-2.24	KC678627
83B1-2.26	KC678628
83B1-2.27	KC678629
83B1-2.29	KC678630
83B1-2.31	KC678631
83B1-2.32	KC678632
83B1-2.35	KC678633
83B1-2.37	KC678634
83B1-2.39	KC678635
83B1-2.43	KC678636
83B1-2.44	KC678637
83B1-2.49	KC678638
83B1-2.50	KC678639
83B1-21	KC678620
83B1-24	KC678621
83B1-32	KC678622
83B1-35	KC678623
83B1-36	KC678624
83B1-4	KC678618
83E3-10	KC678641
83E3-11	KC678642
83E3-19	KC678643
83E3-2.01	KC678654
83E3-2.04	KC678655
83E3-2.06	KC678656
83E3-2.07	KC678657
83E3-2.09	KC678658
83E3-2.28	KC678660
83E3-2.33	KC678661
83E3-22	KC678645
83E3-24	KC678646
83F3-2.37	KC678669
83F3-2.38	KC678670
84B1-13	KC678672
84B1-2.15	KC678675
84B1-2.26	KC678676
84B1-2.48	KC678677
84B1-2.49	KC678678
84B1-43	KC678674
84E3-11	KC678680
84E3-35	KC678681
84F3-2.18	KC678686
[truncated: 10 more columns]
